# Supplementary material for: The Effect of Low-Fat and Low-Carbohydrate Diets on Weight Loss and Lipid Levels: A Systematic Review and Meta-Analysis
Source: Nutrients. 2020 Dec 9;12(12):3774. doi: 10.3390/nu12123774 (PMC7763365; doi:10.3390/nu12123774)
Supplement: Supplementary file 1 [file nutrients-12-03774-s001.zip]

Archive with 5 entries (4 files):
- Supplementary Files/
- Supplementary Files/.DS_Store
- Supplementary Files/Supplemental File 1.docx
- Supplementary Files/Supplemental File 2.docx
- Supplementary Files/Supplemental File 3.docx
